# Supplementary material for: The cAMP signaling pathway mediates photoperiod-induced follicle development in striped hamsters (Cricetulus barabensis) supported by association analyses
Source: Front Endocrinol (Lausanne). 2026 Apr 16;17:1794734. doi: 10.3389/fendo.2026.1794734 (PMC13128394; doi:10.3389/fendo.2026.1794734)
Supplement: Supplementary file 2 [file Table1.xlsx]

## Sheet: Sheet1
	LP	LP		LP		LP
	0 Weeks	8 Weeks		8 Weeks		8 Weeks
	Body Weight (g)	Body Weight (g)		Ovary Weight (mg)		ovarian coefficient (mg/g)
L1	26.57	29.348		14		0.477034
L2	23.5	22.12		4		0.180832
L3	23.32	23.639		3		0.126909
L4	20.37	21.551		11		0.510417
L5	24.38	24.031		15		0.624194
L6	20.56	18.366		8		0.435587
L7	20.1	19.858		4		0.20143
L8	24.63	24.511		10		0.40798
L9	21.83	20.576		28		1.36081
L10	21.02	22.707		21		0.924825
L11	29.27	29.097		10		0.343678
L12	23.13	23.01		15		0.65189
L13	21.96	21.328		12		0.562641
	MP	MP		MP		MP
	0 Weeks	8 Weeks		8 Weeks		8 Weeks
	Body Weight	Body Weight		Ovary Weight		ovarian coefficient
M1	21.12	19.994		1		0.050015
M2	22.81	21.784		14		0.642674
M3	23.83	22.853		7		0.306306
M4	22.21	21.643		4		0.184817
M5	20.18	18.345		6		0.327065
	SP	SP		SP		SP
	0 Weeks	8 Weeks		8 Weeks		8 Weeks
	Body Weight	Body Weight		Ovary Weight		ovarian coefficient
S1	22.56	21.616		3		0.138786
S2	19.8	19.666		5		0.254246
S3	23.53	23.989		3		0.125057
S4	24.23	23.063		2		0.086719
S5	25.1	24.467		4		0.163486
S6	19.69	19.688		7		0.355547
S7	23.64	22.698		9		0.396511
S8	20.43	19.939		3		0.150459
S9	22.47	20.348		3		0.147435
S10	23.26	21.395		5		0.233699
S11	25.84	26.848		7		0.260727
S12	23.27	21.281		9		0.422912
S13	19.47	19.495		2		0.10259
S14	23.18	24.836		6		0.241585
