# Supplementary material for: The cAMP signaling pathway mediates photoperiod-induced follicle development in striped hamsters (Cricetulus barabensis) supported by association analyses
Source: Front Endocrinol (Lausanne). 2026 Apr 16;17:1794734. doi: 10.3389/fendo.2026.1794734 (PMC13128394; doi:10.3389/fendo.2026.1794734)
Supplement: Supplementary file 3 [file Table2.xlsx]

## Sheet: Sheet1
LP							primordial follicle numbers			primary follicle numbers			secondary follicle numbers			antral follicle numbers			corpus luteum numbers
	PmF	PF	SF	AF	CL		LP	MP	SP	LP	MP	SP	LP	MP	SP	LP	MP	SP	LP	MP	SP
LP1	13.8333	3.83333	7	3	1		13.8333	15.3333	6.66667	3.83333	6.33333	7.33333	7	7	3	3	1	0	1	0	0.666667
LP2	15.3333	3	7	2	0.666667		15.3333	9.66667	5	3	4	8.33333	7	5	3.66667	2	1	1	0.666667	0.666667	1
LP3	16.8333	6	10.3333	1	1		16.8333	9	8.66667	6	5.33333	10.3333	10.3333	4	4.33333	1	2	1	1	2	1
MP
	PmF	PF	SF	AF	CL
MP1	15.3333	6.33333	7	1	0
MP2	9.66667	4	5	1	0.666667
MP3	9	5.33333	4	2	2
SP
	PmF	PF	SF	AF	CL
SP1	6.66667	7.33333	3	0	0.666667
SP2	5	8.33333	3.66667	1	1
SP3	8.66667	10.3333	4.33333	1	1
	Follicle diameter
	LP			MP			SP
	LP1	LP2	LP3	MP1	MP2	MP3	SP1	SP2	SP3
PF	47.036	55.952	61.2	42.611	34.94	35.22	36.058	30.367	31.155
SF	189.48	184.337	170.417	125.916	129.93	132.183	96.93	103.231	94.013
AF	286.289	394.476	328.52	275.55	244.127	272.483	311.54	277.138	234.615
	Oocyte diameter
	LP			MP			SP
	LP1	LP2	LP3	MP1	MP2	MP3	SP1	SP2	SP3
PF	51.143	38.395	45.601	27.92	23.394	23.74	24.977	20.413	20.974
SF	71.345	74.008	77.266	55.847	56.9	50.16	51	49.062	51.159
AF	104.766	115.67	96.559	93.936	67.783	92.847	78.8	73.085	77.429
	Granulosa cell layer thickness
	LP			MP			SP
	LP1	LP2	LP3	MP1	MP2	MP3	SP1	SP2	SP3
PF	9.974	8.562	9.368	7.159	7.663	7.552	6.998	5.664	5.971
SF	40.257	46.522	41.01	37.639	35.505	29.05	19.87	24.483	23.615
AF	102.438	102.225	104.056	81.386	70.451	79.421	73.62	66.311	73.886
