# Supplementary material for: The cAMP signaling pathway mediates photoperiod-induced follicle development in striped hamsters (Cricetulus barabensis) supported by association analyses
Source: Front Endocrinol (Lausanne). 2026 Apr 16;17:1794734. doi: 10.3389/fendo.2026.1794734 (PMC13128394; doi:10.3389/fendo.2026.1794734)
Supplement: Supplementary file 4 [file Table3.xlsx]

## Sheet: Sheet1
Serum FSH concentration				Serum LH concentration				Serum cAMP concentration				ovarian cAMP content
LP	MP	SP		LP	MP	SP		LP	MP	SP		LP	MP	SP
4.77049	3.29829	2.72226		40.9096	30.4618	16.9742		23.7909	30.53	38.2		18.0994	27.5534	37.2248
4.46641	2.77151	2.98243		39.1231	23.4561	11.9982		25.5375	25.46	40.86		22.0357	28.4571	37.2161
4.90968	3.94391	2.18691		39.3195	26.4679	17.5916		24.1124	29.35	43.52		15.9183	31.6461	37.6245
4.81224	2.95674	2.44495		41.3117	30.5366	15.4496		25.7373	32.8192	43.85
2.98993	3.10021	2.35608		28.5911	36.2142	14.7949		25.4245	26.363	40.61
3.16766		2.63018		31.6591		11.3529		22.7482		41.5695
2.98243		1.80253		28.4228		18.6204		23.817		40.2574
3.13768		2.9214		25.7384		16.2166		24.6077		38.9105
3.78652		2.64088		28.058		19.1068		25.4158		38.867
2.93961		2.06378		29.0869		16.7498		25.8503		39.6838
3.80258		2.03487		31.3504		16.1792		24.8336		38.3283
3.30578		1.94387		28.4695		10.1743		22.0965		40.2139
3.49529		2.67086		30.9295		19.1442		25.2855		39.3971
		5.36472				27.3284				36.4948
