# Supplementary material for: The cAMP signaling pathway mediates photoperiod-induced follicle development in striped hamsters (Cricetulus barabensis) supported by association analyses
Source: Front Endocrinol (Lausanne). 2026 Apr 16;17:1794734. doi: 10.3389/fendo.2026.1794734 (PMC13128394; doi:10.3389/fendo.2026.1794734)
Supplement: Supplementary file 5 [file Table4.xlsx]

## Sheet: Sheet1
FSH-Camp Correlation			LH-cAMP Correlation			cAMP-follicle numbers Correlation
X:FSH concentration（U/L）	Y:cAMP concentration（U/L）		X:LH concentration（U/L）	Y:cAMP concentration（U/L）		X:cAMP concentration（U/L）	Y:Number of follicles
4.47	18.0994		29.0869	18.0994		18.0994	10
4.91	22.0357		28.4695	22.0357		22.0357	9
4.81	15.9183		28.058	15.9183		15.9183	11.33
3.3	27.5534		26.4679	27.5534		27.5534	8
3.94	28.4571		36.2142	28.4571		28.4571	6
2.96	31.6461		23.4561	31.6461		31.6461	6
2.03	37.2248		16.7498	37.2248		37.2248	3
2.63	37.2161		19.1068	37.2161		37.2161	4.67
1.8	37.6245		19.1442	37.6245		37.6245	5.33
