# Supplementary material for: The cAMP signaling pathway mediates photoperiod-induced follicle development in striped hamsters (Cricetulus barabensis) supported by association analyses
Source: Front Endocrinol (Lausanne). 2026 Apr 16;17:1794734. doi: 10.3389/fendo.2026.1794734 (PMC13128394; doi:10.3389/fendo.2026.1794734)
Supplement: Supplementary file 6 [file Table5.xlsx]

## Sheet: Sheet1
ADCY3-qPCR				ADCY5-qPCR				PDE1A-qPCR
LP	MP	SP		LP	MP	SP		LP	MP	SP
0.783434	1.04764	0.931765		0.974657	1.16778	1.65983		1.77801	0.969623	0.399379
1.53125	1.76704	1.58056		0.964189	0.738371	1.92938		0.932281	1.32236	0.83352
0.67662	0.640516	1.77415		0.669374	0.748534	1.18017		1.34202	0.617351	0.651252
0.639478	0.843359	1.34091		0.881889	1.54937	1.891		1.06107	1.26333	0.329283
PDE3A-qPCR				GPR3-qPCR				GPR12-qPCR
LP	MP	SP		LP	MP	SP		LP	MP	SP
1.1817	0.912295	1.24173		0.699466	1.52976	3.97018		0.29363	0.939845	6.24452
1.84076	1.20047	0.781115		0.453177	2.76018	2.64934		1.44649	0.294623	2.40347
2.69649	0.938607	1.03062		0.192323	1.06038	2.95547		0.922872	1.43357	1.8975
1.9014	0.972816	1.31256		0.293757	0.223345	3.20018		0.777549	2.51918	3.52001
