# Supplementary material for: The cAMP signaling pathway mediates photoperiod-induced follicle development in striped hamsters (Cricetulus barabensis) supported by association analyses
Source: Front Endocrinol (Lausanne). 2026 Apr 16;17:1794734. doi: 10.3389/fendo.2026.1794734 (PMC13128394; doi:10.3389/fendo.2026.1794734)
Supplement: Supplementary file 7 [file Table6.xlsx]

## Sheet: Sheet1
ADCY3 mRNA- Ovarian cAMP				ADCY5 mRNA- Ovarian cAMP					PDE1A mRNA- Ovarian cAMP
ADCY3 mRNA	ovarian cAMP content			ADCY5 mRNA	Ovarian cAMP				PDE1A mRNA	Ovarian cAMP
0.783434	18.0994			0.974657	18.0994				1.77801	18.0994
1.53125	22.0357			0.964189	22.0357				0.932281	22.0357
0.67662	15.9183			0.669374	15.9183				1.34202	15.9183
1.04764	27.5534			1.16778	27.5534				0.969623	27.5534
1.76704	28.4571			0.738371	28.4571				1.32236	28.4571
0.640516	31.6461			0.748534	31.6461				0.617351	31.6461
0.931765	37.2248			1.65983	37.2248				0.399379	37.2248
1.58056	37.2161			1.92938	37.2161				0.83352	37.2161
1.77415	37.6245			1.18017	37.6245				0.651252	37.6245
PDE3A mRNA- Ovarian cAMP				GPR3 mRNA- Ovarian cAMP					GPR12 mRNA- Ovarian cAMP
PDE3A mRNA	Ovarian cAMP			GPR3 mRNA	Ovarian cAMP				GPR12 mRNA	Ovarian cAMP
1.1817	18.0994			0.699466	18.0994				0.29363	18.0994
1.84076	22.0357			0.453177	22.0357				1.44649	22.0357
2.69649	15.9183			0.192323	15.9183				0.922872	15.9183
0.912295	27.5534			1.52976	27.5534				0.939845	27.5534
1.20047	28.4571			2.76018	28.4571				0.294623	28.4571
0.938607	31.6461			1.06038	31.6461				1.43357	31.6461
1.24173	37.2248			3.97018	37.2248				6.24452	37.2248
0.781115	37.2161			2.64934	37.2161				2.40347	37.2161
1.03062	37.6245			2.95547	37.6245				1.8975	37.6245
